# Supplementary material for: HLA class I peptide polymorphisms contribute to class II DQβ0603:DQα0103 antibody specificity
Source: Nat Commun. 2024 Jan 19;15:609. doi: 10.1038/s41467-024-44912-0 (PMC10798988; doi:10.1038/s41467-024-44912-0)
Supplement: Supplementary file 4 — source data [file 41467_2024_44912_MOESM4_ESM.xlsx]

## Sheet: Figure 1 source data
Figure 1a			9058	9060	9062	9065	9105
	Exp 1	PC #1	5303.63	5194.52	4256.67	4742.91	4308.26
	Exp 2	PC #1	4826.9	5149.85	4479.75	4792.3	4337
	Exp 3	PC #1	5398.81	5267.55	4597.5	4628.72	4573.79
Figure 1a			9058	9060	9062	9065	9105
	Exp 1	S1	11839	2738.22	10699.5	871.026	1414.25
	Exp 2	S1	11964.5	2922.77	10628.2	849.744	1550.76
	Exp 3	S1	11550.3	2975.35	10928.1	949.941	1629.19
Figure 1a			9058	9060	9062	9065	9105
	Exp 1	S2	17554.7	17977.9	15832.2	12863.7	15447.9
	Exp 2	S2	16926.9	18921.9	16581.9	13267.8	16339.2
	Exp 3	S2	16801.7	19338.8	17496.4	13640.5	15899.2
Figure 1a			9058	9060	9062	9065	9105
	Exp 1	S3	7378.23	7115.34	6531.82	3889.33	5181.81
	Exp 2	S3	7588.18	7677.93	7074.84	4111.95	5502.22
	Exp 3	S3	7201.15	7427.04	6647.13	3858.94	4883.2
Figure 1a			9058	9060	9062	9065	9105
	Exp 1	S4	5137.62	4513.55	5016.18	3082.63	3807.93
	Exp 2	S4	5048.48	4648.44	4662.12	2908.75	3762.21
	Exp 3	S4	5276.05	4671.06	5160.8	3304.6	3884.12
Figure 1a			9058	9060	9062	9065	9105
	Exp 1	S5	7924.18	8959.53	8018.35	6036.43	5097.15
	Exp 2	S5	8180.91	9164.8	7401.74	5859.02	4974
	Exp 3	S5	7633.76	9110.48	7362.54	5786.04	4898.25
Figure 1a			9058	9060	9062	9065	9105
	Exp 1	S6	10305.7	8506.43	9334.84	5999.51	8951.64
	Exp 2	S6	10638.1	8944.82	9876.55	6288.78	9192.4
	Exp 3	S6	11012.3	8730.33	10013.2	6294.5	9349.48
Figure 1b			9058	9060	9062	9065	9105
	Exp 1	FM5148 (DQα)	45217.5	43955.1	41507.2	41889.4	41148.8
	Exp 2	FM5148 (DQα)	43298.5	41776.4	42595.6	42632.7	42289.6
	Exp 3	FM5148 (DQα)	43200.3	43777.4	41486.5	42006	41439.4
Figure 1b			9058	9060	9062	9065	9105
	Exp 1	Tu169 (DQα)	41578.5	42143.1	40196.6	41823.6	40008.5
	Exp 2	Tu169 (DQα)	43720.1	44230.3	40686.2	42283.3	40750.7
	Exp 3	Tu169 (DQα)	43672.1	41137.5	41318.2	41209.6	41750.2
Figure 1b			9058	9060	9062	9065	9105
	Exp 1	Genox 3.53 (DQα)	34268.9	33325.1	33292.3	33863.7	33659.2
	Exp 2	Genox 3.53 (DQα)	35777.2	33402	32668.6	34084.9	32030.1
	Exp 3	Genox 3.53 (DQα)	35287.4	33399.2	33122.7	34212.7	34099.2
Figure 1b			9058	9060	9062	9065	9105
	Exp 1	HL-37 (DQβ)	31169.6	30191.6	28524.5	28704.7	29004.5
	Exp 2	HL-37 (DQβ)	30820.9	29592.8	28645.7	29129.7	29655.7
	Exp 3	HL-37 (DQβ)	30179.9	29184.7	29556.9	28596	28256.9
Figure 1b			9058	9060	9062	9065	9105
	Exp 1	PC #2	43706	42888.3	43932.7	43705.2	43443
	Exp 2	PC #2	44640.6	43483.1	44329.5	42660.1	44088.2
	Exp 3	PC #2	42597.6	43648.7	42708.4	40709.1	43545.5

## Sheet: anova results fig 1a PC1
Anova: Single Factor
SUMMARY
Groups	Count	Sum	Average	Variance
9058	3	15529.3	5176.45	93902.7
9060	3	15611.9	5203.97	3530.37
9062	3	13333.9	4444.64	29966.4
9065	3	14163.9	4721.31	7039.56
9105	3	13219	4406.35	21234.4
ANOVA
Source of Variation	SS	df	MS	F	P-value	F crit
Between Groups	1.77568e+06	4	443921	14.2581	0.000388219	3.47805
Within Groups	311347	10	31134.7
Total	2.08703e+06	14
Post-Hoc Tests (Bonferroni Correction)
Post-Hoc Tests
		9058	9060	9062	9065	9105
Exp 1	PC #1	5303.63	5194.52	4256.67	4742.91	4308.26
Exp 2	PC #1	4826.9	5149.85	4479.75	4792.3	4337
Exp 3	PC #1	5398.81	5267.55	4597.5	4628.72	4573.79
	Group	9058	9060	9062	9065	9105	Group
T-test	p value	1	0.886017	0.0227287	0.0681207	0.017089	9058		ALPHA
	p value		1	0.00198656	0.00124428	0.000928381	9060		Test	alpha
	p value			1	0.0674058	0.78403	9062		Anova	0.05
	p value				1	0.0315446	9065		Post-Hoc Tests (Bonferroni Corrected)	0.01
	Group	9058	9060	9062	9065	9105	Group
Significant?		no	no	no	no	no	9058
			no	yes	yes	yes	9060
				no	no	no	9062
					no	no	9065

## Sheet: anova results fig 1a S1
Anova: Single Factor
SUMMARY
Groups	Count	Sum	Average	Variance
9058	3	35353.8	11784.6	45115.9
9060	3	8636.34	2878.78	15509.9
9062	3	32255.7	10751.9	24549
9065	3	2670.71	890.237	2786.69
9105	3	4594.2	1531.4	11831.1
ANOVA
Source of Variation	SS	df	MS	F	P-value	F crit
Between Groups	3.32779e+08	4	8.31948e+07	4168.39	4.63971e-16	3.47805
Within Groups	199585	10	19958.5
Total	3.32979e+08	14
Post-Hoc Tests (Bonferroni Correction)
Post-Hoc Tests
		9058	9060	9062	9065	9105
Exp 1	S1	11839	2738.22	10699.5	871.026	1414.25
Exp 2	S1	11964.5	2922.77	10628.2	849.744	1550.76
Exp 3	S1	11550.3	2975.35	10928.1	949.941	1629.19
	Group	9058	9060	9062	9065	9105	Group
T-test	p value	1	3.88857e-07	0.00247446	1.085e-07	1.95384e-07	9058		ALPHA
	p value		1	2.78032e-07	1.41272e-05	0.000146278	9060		Test	alpha
	p value			1	5.26377e-08	1.21957e-07	9062		Anova	0.05
	p value				1	0.000780259	9065		Post-Hoc Tests (Bonferroni Corrected)	0.01
	Group	9058	9060	9062	9065	9105	Group
Significant?		no	yes	yes	yes	yes	9058
			no	yes	yes	yes	9060
				no	yes	yes	9062
					no	yes	9065

## Sheet: anova results fig 1a S2
Anova: Single Factor
SUMMARY
Groups	Count	Sum	Average	Variance
9058	3	51283.3	17094.4	162812
9060	3	56238.6	18746.2	486151
9062	3	49910.5	16636.8	694603
9065	3	39772	13257.3	150946
9105	3	47686.3	15895.4	198626
ANOVA
Source of Variation	SS	df	MS	F	P-value	F crit
Between Groups	4.844e+07	4	1.211e+07	35.762	6.75614e-06	3.47805
Within Groups	3.38628e+06	10	338628
Total	5.18263e+07	14
Post-Hoc Tests (Bonferroni Correction)
Post-Hoc Tests
		9058	9060	9062	9065	9105
Exp 1	S2	17554.7	17977.9	15832.2	12863.7	15447.9
Exp 2	S2	16926.9	18921.9	16581.9	13267.8	16339.2
Exp 3	S2	16801.7	19338.8	17496.4	13640.5	15899.2
	Group	9058	9060	9062	9065	9105	Group
T-test	p value	1	0.0237679	0.440296	0.000288931	0.025952	9058		ALPHA
	p value		1	0.0282457	0.000284608	0.00396199	9060		Test	alpha
	p value			1	0.0031224	0.245789	9062		Anova	0.05
	p value				1	0.0015095	9065		Post-Hoc Tests (Bonferroni Corrected)	0.01
	Group	9058	9060	9062	9065	9105	Group
Significant?		no	no	no	yes	no	9058
			no	no	yes	yes	9060
				no	yes	no	9062
					no	yes	9065

## Sheet: anova results fig 1a S3
Anova: Single Factor
SUMMARY
Groups	Count	Sum	Average	Variance
9058	3	22167.6	7389.19	37537.3
9060	3	22220.3	7406.77	79435.1
9062	3	20253.8	6751.26	81852.5
9065	3	11860.2	3953.41	19083.5
9105	3	15567.2	5189.07	95836.4
ANOVA
Source of Variation	SS	df	MS	F	P-value	F crit
Between Groups	2.76727e+07	4	6.91817e+06	110.252	3.156e-08	3.47805
Within Groups	627489	10	62748.9
Total	2.83002e+07	14
Post-Hoc Tests (Bonferroni Correction)
Post-Hoc Tests
		9058	9060	9062	9065	9105
Exp 1	S3	7378.23	7115.34	6531.82	3889.33	5181.81
Exp 2	S3	7588.18	7677.93	7074.84	4111.95	5502.22
Exp 3	S3	7201.15	7427.04	6647.13	3858.94	4883.2
	Group	9058	9060	9062	9065	9105	Group
T-test	p value	1	0.933325	0.0329715	1.51756e-05	0.00047658	9058		ALPHA
	p value		1	0.0474861	4.46731e-05	0.000783593	9060		Test	alpha
	p value			1	0.000107735	0.00302762	9062		Anova	0.05
	p value				1	0.00321911	9065		Post-Hoc Tests (Bonferroni Corrected)	0.01
	Group	9058	9060	9062	9065	9105	Group
Significant?		no	no	no	yes	yes	9058
			no	no	yes	yes	9060
				no	yes	yes	9062
					no	yes	9065

## Sheet: anova results fig 1a S4
Anova: Single Factor
SUMMARY
Groups	Count	Sum	Average	Variance
9058	3	15462.2	5154.05	13148.9
9060	3	13833.1	4611.02	7252.73
9062	3	14839.1	4946.36	65825.7
9065	3	9295.98	3098.66	39366.2
9105	3	11454.3	3818.09	3792.46
ANOVA
Source of Variation	SS	df	MS	F	P-value	F crit
Between Groups	8.74829e+06	4	2.18707e+06	84.5174	1.1463e-07	3.47805
Within Groups	258772	10	25877.2
Total	9.00706e+06	14
Post-Hoc Tests (Bonferroni Correction)
Post-Hoc Tests
		9058	9060	9062	9065	9105
Exp 1	S4	5137.62	4513.55	5016.18	3082.63	3807.93
Exp 2	S4	5048.48	4648.44	4662.12	2908.75	3762.21
Exp 3	S4	5276.05	4671.06	5160.8	3304.6	3884.12
	Group	9058	9060	9062	9065	9105	Group
T-test	p value	1	0.0027539	0.269721	0.000100229	5.88193e-05	9058		ALPHA
	p value		1	0.0981346	0.000264846	0.000197945	9060		Test	alpha
	p value			1	0.000591802	0.00177286	9062		Anova	0.05
	p value				1	0.00388703	9065		Post-Hoc Tests (Bonferroni Corrected)	0.01
	Group	9058	9060	9062	9065	9105	Group
Significant?		no	yes	no	yes	yes	9058
			no	no	yes	yes	9060
				no	yes	yes	9062
					no	yes	9065

## Sheet: anova results fig 1a S5
Anova: Single Factor
SUMMARY
Groups	Count	Sum	Average	Variance
9058	3	23738.9	7912.95	74937.1
9060	3	27234.8	9078.27	11311.9
9062	3	22782.6	7594.21	135306
9065	3	17681.5	5893.83	16582.8
9105	3	14969.4	4989.8	10077.5
ANOVA
Source of Variation	SS	df	MS	F	P-value	F crit
Between Groups	3.21789e+07	4	8.04472e+06	162.051	4.79525e-09	3.47805
Within Groups	496430	10	49643
Total	3.26753e+07	14
Post-Hoc Tests (Bonferroni Correction)
Post-Hoc Tests
		9058	9060	9062	9065	9105
Exp 1	S5	7924.18	8959.53	8018.35	6036.43	5097.15
Exp 2	S5	8180.91	9164.8	7401.74	5859.02	4974
Exp 3	S5	7633.76	9110.48	7362.54	5786.04	4898.25
	Group	9058	9060	9062	9065	9105	Group
T-test	p value	1	0.00234799	0.294956	0.000319841	6.45576e-05	9058		ALPHA
	p value		1	0.00256339	5.01383e-06	1.08849e-06	9060		Test	alpha
	p value			1	0.00164326	0.000292207	9062		Anova	0.05
	p value				1	0.000660768	9065		Post-Hoc Tests (Bonferroni Corrected)	0.01
	Group	9058	9060	9062	9065	9105	Group
Significant?		no	yes	no	yes	yes	9058
			no	yes	yes	yes	9060
				no	yes	yes	9062
					no	yes	9065

## Sheet: anova results fig 1a S6
Anova: Single Factor
SUMMARY
Groups	Count	Sum	Average	Variance
9058	3	31956.1	10652	124953
9060	3	26181.6	8727.19	48054.1
9062	3	29224.6	9741.54	128723
9065	3	18582.8	6194.26	28454.6
9105	3	27493.5	9164.51	40152
ANOVA
Source of Variation	SS	df	MS	F	P-value	F crit
Between Groups	3.35955e+07	4	8.39888e+06	113.395	2.75198e-08	3.47805
Within Groups	740673	10	74067.3
Total	3.43362e+07	14
Post-Hoc Tests (Bonferroni Correction)
Post-Hoc Tests
		9058	9060	9062	9065	9105
Exp 1	S6	10305.7	8506.43	9334.84	5999.51	8951.64
Exp 2	S6	10638.1	8944.82	9876.55	6288.78	9192.4
Exp 3	S6	11012.3	8730.33	10013.2	6294.5	9349.48
	Group	9058	9060	9062	9065	9105	Group
T-test	p value	1	0.00131431	0.0351494	3.90592e-05	0.00316812	9058		ALPHA
	p value		1	0.0139337	9.23457e-05	0.0632791	9060		Test	alpha
	p value			1	0.000101193	0.0718203	9062		Anova	0.05
	p value				1	3.96282e-05	9065		Post-Hoc Tests (Bonferroni Corrected)	0.01
	Group	9058	9060	9062	9065	9105	Group
Significant?		no	yes	no	yes	yes	9058
			no	no	yes	no	9060
				no	yes	no	9062
					no	yes	9065

## Sheet: anova results fig 1b FM5148
Anova: Single Factor
SUMMARY
Groups	Count	Sum	Average	Variance
9058	3	131716	43905.4	1.29355e+06
9060	3	129509	43169.7	1.46368e+06
9062	3	125589	41863.1	402554
9065	3	126528	42176	159808
9105	3	124878	41626	351460
ANOVA
Source of Variation	SS	df	MS	F	P-value	F crit
Between Groups	1.10599e+07	4	2.76497e+06	3.76591	0.040494	3.47805
Within Groups	7.34212e+06	10	734212
Total	1.8402e+07	14
Post-Hoc Tests (Bonferroni Correction)
Post-Hoc Tests
		9058	9060	9062	9065	9105
Exp 1	FM5148 (DQα)	45217.5	43955.1	41507.2	41889.4	41148.8
Exp 2	FM5148 (DQα)	43298.5	41776.4	42595.6	42632.7	42289.6
Exp 3	FM5148 (DQα)	43200.3	43777.4	41486.5	42006	41439.4
	Group	9058	9060	9062	9065	9105	Group
T-test	p value	1	0.485598	0.0531971	0.0678731	0.0369936	9058		ALPHA
	p value		1	0.172952	0.248151	0.118182	9060		Test	alpha
	p value			1	0.509812	0.66085	9062		Anova	0.05
	p value				1	0.253539	9065		Post-Hoc Tests (Bonferroni Corrected)	0.01
	Group	9058	9060	9062	9065	9105	Group
Significant?		no	no	no	no	no	9058
			no	no	no	no	9060
				no	no	no	9062
					no	no	9065

## Sheet: anova results fig 1b Tu169
Anova: Single Factor
SUMMARY
Groups	Count	Sum	Average	Variance
9058	3	128971	42990.2	1.49536e+06
9060	3	127511	42503.6	2.48891e+06
9062	3	122201	40733.7	316197
9065	3	125317	41772.2	290238
9105	3	122509	40836.5	763920
ANOVA
Source of Variation	SS	df	MS	F	P-value	F crit
Between Groups	1.19177e+07	4	2.97942e+06	2.78211	0.0862963	3.47805
Within Groups	1.07092e+07	10	1.07092e+06
Total	2.26269e+07	14
Post-Hoc Tests (Bonferroni Correction)
Post-Hoc Tests
		9058	9060	9062	9065	9105
Exp 1	Tu169 (DQα)	41578.5	42143.1	40196.6	41823.6	40008.5
Exp 2	Tu169 (DQα)	43720.1	44230.3	40686.2	42283.3	40750.7
Exp 3	Tu169 (DQα)	43672.1	41137.5	41318.2	41209.6	41750.2
	Group	9058	9060	9062	9065	9105	Group
T-test	p value	1	0.694557	0.043946	0.189525	0.068078	9058		ALPHA
	p value		1	0.141161	0.489618	0.184622	9060		Test	alpha
	p value			1	0.082045	0.872276	9062		Anova	0.05
	p value				1	0.189586	9065		Post-Hoc Tests (Bonferroni Corrected)	0.01
	Group	9058	9060	9062	9065	9105	Group
Significant?		no	no	no	no	no	9058
			no	no	no	no	9060
				no	no	no	9062
					no	no	9065

[truncated: 48 more sheets: anova results fig 1b Genox 3.53, anova results fig 1b HL-37, anova results fig 1b PC2, Figure 2 source data, anova results fig 2a PC1, anova results fig 2a S1, anova results fig 2a S2, anova results fig 2a S3, anova results fig 2a S4, anova results fig 2a S5, anova results fig 2a S6, anova results fig 2b FM5148, anova results fig 2b Tu169, anova results fig 2b Genox 3.53, anova results fig 2b HL-37, anova results fig 2b PC2, Figure 3 source data, T test results fig 3 , Figure 4 source data, anova results fig 4a S1 …]
